# Supplementary material for: Age-Dependent Immune Defense Against Beauveria bassiana in Long- and Short-Lived Drosophila Populations
Source: J Fungi (Basel). 2025 Jul 27;11(8):556. doi: 10.3390/jof11080556 (PMC12387925; doi:10.3390/jof11080556)
Supplement: Supplementary file 1 [file jof-11-00556-s001.zip]

Archive with 1 entries (1 files):
- jof-3706625-supplementary.pdf
